# Supplementary material for: Social media as a tool for scientific updating at the time of COVID pandemic: Results from a national survey in Italy
Source: PLoS One. 2020 Sep 3;15(9):e0238414. doi: 10.1371/journal.pone.0238414 (PMC7470601; doi:10.1371/journal.pone.0238414)
Supplement: S1 Data — (XLSX) [file pone.0238414.s001.xlsx]

## Sheet: Form Responses 1
Timestamp	La tua età	La tua specialità	In che regione lavori?	Area geografica	Quanto spesso visiti pazienti affetti da COVID-19?	Per la tua pratica clinica legata a COVID-19, quanto spesso trovi informazioni utili scambiando opinioni con un collega di una divisione clinica diversa da quella in cui lavori?	Per la tua pratica clinica legata a COVID-19, quanto spesso trovi informazioni utili via gruppi Facebook?	Per la tua pratica clinica legata a COVID-19, quanto spesso trovi informazioni utili via gruppi Whatsapp?	Per la tua pratica clinica legata a COVID-19, quanto spesso trovi informazioni utili via Instagram?	Per la tua pratica clinica legata a COVID-19, quanto spesso trovi informazioni utili via Twitter?	Per la tua pratica clinica legata a COVID-19, quanto spesso trovi informazioni utili via Telegram?	Per la tua pratica clinica legata a COVID-19, quanto spesso trovi informazioni utili su articoli scientifici?	Utilizzi altri social media per la ricerca di informazioni e aggiornamenti su COVID-19?	Quale canale informativo utilizzi maggiormente?	Quanto spesso condividi informazioni su COVID-19 via social media?	Dall'inizio della diffusione del SARS-CoV2, il tuo utilizzo dei social media per la ricerca di informazioni mediche è aumentato?	Quanto ritieni utili le informazioni acquisite attraverso i social media?	Negli ultimi mesi, hai l'impressione che le informazioni condivise sui social media coi tuoi colleghi abbiano avuto un impatto sul tuo approccio clinico ai pazienti affetti da COVID-19?
2020-04-05 07:23:49	50-59	Ginecologia e Ostetricia	Africa occidentale Burkina Faso	altro	Mai	Occasionalmente	Ocassionalmente	Tutti i giorni	Mai	Mai	Mai	Occasionalmente	TV	Gruppi Whatsapp	Tutti i giorni	SI	5	5
2020-04-04 20:14:05	50-59	Psichiatra	Lazio	Centro Italia	Mai	Tutti i giorni	Ocassionalmente	Tutti i giorni	Mai	Mai	Mai	Una volta a settimana	No	Gruppi Whatsapp	Spesso	SI	4	2
2020-04-05 10:45:49	20-29	Pediatra	Lazio	Centro Italia	Mai	Tutti i giorni	Una volta a settimana	Una volta a settimana	Mai	Mai	Mai	Tutti i giorni	No	Gruppi Whatsapp	Occasionalmente	SI	3	2
2020-04-05 10:54:35	20-29	Pediatra	Lazio	Centro Italia	Mai	Tutti i giorni	Tutti i giorni	Mai	Mai	Mai	Mai	Tutti i giorni	No	Facebook	Mai	NO	4	3
2020-04-05 11:00:44	20-29	Pediatra	Lazio	Centro Italia	Mai	Occasionalmente	Mai	Mai	Mai	Mai	Una volta a settimana	Una volta a settimana		Telegram	Mai	NO	3	2
2020-04-05 19:28:47	20-29	Pediatra	Lazio	Centro Italia	Mai	Più volte a settimana	Ocassionalmente	Una volta a settimana	Occasionalmente	Mai	Mai	Più volte a settimana	Tv e giornali web	Gruppi Whatsapp	Mai	NO	3	2
2020-04-07 09:02:35	20-29	Pediatra	Lazio	Centro Italia	Mai	Più volte a settimana	Più volte a settimana	Occasionalmente	Mai	Mai	Mai	Più volte a settimana		Facebook	Mai	SI	3	3
2020-04-05 11:07:47	20-29	Pediatra	Lazio	Centro Italia	Mai	Occasionalmente	Ocassionalmente	Occasionalmente	Occasionalmente	Mai	Occasionalmente	Occasionalmente		Gruppi Whatsapp	Tutti i giorni	SI	5	5
2020-04-05 08:14:36	30-39	Palliativista	Lazio	Centro Italia	Mai	Occasionalmente	Una volta a settimana	Mai	Mai	Mai	Mai	Una volta a settimana	No	Facebook	Occasionalmente	NO	3	2
2020-04-05 11:04:21	20-29	Neuropsichiatria	Lazio	Centro Italia	Mai	Tutti i giorni	Ocassionalmente	Occasionalmente	Occasionalmente	Mai	Mai	Tutti i giorni		Gruppi Whatsapp	Spesso	SI	3	4
2020-04-05 12:00:49	30-39	Medico di medicina generale	Lazio	Centro Italia	Mai	Mai	Tutti i giorni	Occasionalmente	Mai	Occasionalmente	Mai	Più volte a settimana	No	Facebook	Spesso	SI	5	4
2020-04-05 11:08:39	20-29	Medico di medicina generale	Lazio	Centro Italia	Mai	Tutti i giorni	Tutti i giorni	Tutti i giorni	Mai	Mai	Mai	Tutti i giorni		Gruppi Whatsapp	Spesso	SI	5	5
2020-04-05 11:56:53	30-39	Medico di medicina generale	Lazio	Centro Italia	Mai	Tutti i giorni	Più volte a settimana	Tutti i giorni	Occasionalmente	Mai	Mai	Più volte a settimana		Gruppi Whatsapp	Spesso	SI	4	4
2020-04-05 12:04:02	20-29	Medico di medicina generale	Lazio	Centro Italia	Mai	Più volte a settimana	Più volte a settimana	Più volte a settimana	Mai	Mai	Mai	Più volte a settimana		Facebook	Occasionalmente	SI	4	4
2020-04-05 12:36:09	20-29	Medico di medicina generale	Lazio	Centro Italia	Mai	Più volte a settimana	Più volte a settimana	Più volte a settimana	Mai	Mai	Mai	Più volte a settimana	No	Gruppi Whatsapp	Spesso	SI	4	4
2020-04-05 15:54:37	30-39	Medico di medicina generale	Lazio	Centro Italia	Mai	Tutti i giorni	Tutti i giorni	Più volte a settimana	Mai	Mai	Mai	Una volta a settimana	No	Facebook	Mai	NO	4	4
2020-04-05 10:57:09	40-49	Medico di Igiene, Sanità pubblica e medicina legale	Lazio	Centro Italia	Mai	Una volta a settimana	Ocassionalmente	Una volta a settimana	Occasionalmente	Mai	Mai	Occasionalmente	Internet	Gruppi Whatsapp	Spesso	SI	3	4
2020-04-05 15:01:45	60+	Medico di Igiene, Sanità pubblica e medicina legale	Lazio	Centro Italia	Mai								no		Occasionalmente	NO	3
2020-04-07 14:49:55	50-59	Medico di Igiene, Sanità pubblica e medicina legale	Lazio	Centro Italia	Mai	Tutti i giorni	Mai	Più volte a settimana	Mai	Occasionalmente	Occasionalmente	Più volte a settimana	No	Gruppi Whatsapp	Occasionalmente		3	3
2020-04-05 11:29:07	60+	Medico di Igiene, Sanità pubblica e medicina legale	Lazio	Centro Italia	Mai	Occasionalmente	Mai	Tutti i giorni	Mai	Mai	Mai	Una volta a settimana		Gruppi Whatsapp	Tutti i giorni	SI	4	3
2020-04-06 13:00:26	60+	Internista	lazio	Centro Italia	Mai	Tutti i giorni	Ocassionalmente	Più volte a settimana	Mai	Mai	Mai	Tutti i giorni	web	Gruppi Whatsapp	Spesso	NO	3	2
2020-04-08 16:27:33	30-39	Internista	Lazio	Centro Italia	Mai	Occasionalmente	Più volte a settimana	Mai	Mai	Mai	Mai	Occasionalmente		Instagram	Mai	NO	3	3
2020-04-05 10:41:52	20-29	Internista	Lazio	Centro Italia	Mai	Tutti i giorni	Ocassionalmente	Occasionalmente	Mai	Mai	Mai	Occasionalmente	No	Facebook	Mai	SI	3	1
2020-04-05 16:28:44	60+	Internista	lazio	Centro Italia	Mai	Più volte a settimana		Più volte a settimana				Tutti i giorni		Gruppi Whatsapp	Spesso	SI	3	3
2020-04-05 15:13:46	50-59	Internista	Lazio	Centro Italia	Mai	Più volte a settimana	Tutti i giorni	Occasionalmente	Mai	Occasionalmente	Mai	Tutti i giorni	Facebook	Facebook	Occasionalmente	SI	5	4
2020-04-05 12:33:02	50-59	Internista	Lazio	Centro Italia	Mai	Mai	Tutti i giorni	Occasionalmente	Mai	Mai	Mai	Più volte a settimana		Facebook	Spesso	SI	4	3
2020-04-05 15:05:42	60+	Internista	Lazio	Centro Italia	Mai	Tutti i giorni	Più volte a settimana	Più volte a settimana	Più volte a settimana	Più volte a settimana		Una volta a settimana		Gruppi Whatsapp		NO	3	3
2020-04-06 11:11:06	30-39	Internista	Lazio	Centro Italia	Mai	Più volte a settimana	Più volte a settimana	Occasionalmente	Mai	Mai	Mai	Tutti i giorni		Facebook	Occasionalmente	NO	3	3
2020-04-06 19:03:57	40-49	Internista	Lazio	Centro Italia	Mai	Una volta a settimana	Mai	Mai	Mai	Mai	Mai	Una volta a settimana	No	Gruppi Whatsapp	Occasionalmente	NO	2	3
2020-04-06 09:28:10	60+	Internista	lazio	Centro Italia	Mai	Più volte a settimana	Una volta a settimana	Più volte a settimana				Tutti i giorni	no	Gruppi Whatsapp	Spesso	NO	3	5
2020-04-05 12:33:13	40-49	Internista	Lazio	Centro Italia	Mai	Più volte a settimana	Mai	Più volte a settimana	Mai	Mai	Mai	Più volte a settimana	No	Gruppi Whatsapp	Mai	NO	1	1
2020-04-07 18:03:09	30-39	Internista	lazio	Centro Italia	Mai	Mai	Ocassionalmente	Mai	Mai	Mai	Mai	Più volte a settimana	no	Gruppi Whatsapp	Mai	NO	1	1
2020-04-05 16:07:56	30-39	Internista	Lazio	Centro Italia	Mai	Tutti i giorni	Tutti i giorni	Occasionalmente	Mai	Tutti i giorni	Tutti i giorni	Tutti i giorni		Facebook	Occasionalmente	SI	4	4
2020-04-05 16:14:01	30-39	Internista	Lazio	Centro Italia	Mai	Tutti i giorni	Tutti i giorni	Occasionalmente	Mai	Tutti i giorni	Tutti i giorni	Tutti i giorni		Facebook	Occasionalmente	SI	4	4
2020-04-05 15:23:28	40-49	Infettivologo	Lazio	Centro Italia	Mai	Più volte a settimana	Tutti i giorni	Più volte a settimana	Mai	Occasionalmente	Occasionalmente	Più volte a settimana	no	Facebook	Occasionalmente	SI	5	5
2020-04-04 18:34:42	50-59	Ginecologia e Ostetricia	Lazio	Centro Italia	Mai	Tutti i giorni	Tutti i giorni	Tutti i giorni	Mai	Mai	Mai	Una volta a settimana	Si	Gruppi Whatsapp	Tutti i giorni	SI	5	5
2020-04-04 18:34:52	50-59	Ginecologia e Ostetricia	Lazio	Centro Italia	Mai	Tutti i giorni	Tutti i giorni	Tutti i giorni	Mai	Mai	Mai	Una volta a settimana	Si	Gruppi Whatsapp	Tutti i giorni	SI	5	5
2020-04-05 10:45:53	50-59	Ginecologia e Ostetricia	Lazio	Centro Italia	Mai	Tutti i giorni	Mai	Occasionalmente	Mai	Mai	Mai	Occasionalmente	No	Gruppi Whatsapp	Occasionalmente	SI	3	3
2020-04-05 10:47:28	40-49	Ginecologia e Ostetricia	Lazio	Centro Italia	Mai	Tutti i giorni	Tutti i giorni	Tutti i giorni	Mai	Mai	Mai	Tutti i giorni	No	Gruppi Whatsapp	Tutti i giorni	SI	5	5
2020-04-05 10:52:19	50-59	Ginecologia e Ostetricia	Lazio	Centro Italia	Mai	Occasionalmente	Tutti i giorni	Occasionalmente	Mai	Mai	Mai	Tutti i giorni	No	Facebook	Spesso	SI	4	4
2020-04-04 19:01:55	40-49	Coordinatore di ricerca clinica	Lazio	Centro Italia	Mai	Occasionalmente	Ocassionalmente	Occasionalmente	Mai	Mai	Mai	Occasionalmente		Facebook	Mai	NO	3	2
2020-04-06 07:59:13	50-59	Chirurgo	lazio	Centro Italia	Mai	Tutti i giorni	Ocassionalmente	Tutti i giorni	Mai	Mai	Mai	Tutti i giorni	no	Gruppi Whatsapp	Tutti i giorni	SI	2	2
2020-04-05 10:59:30	60+	Cardiologo	Lazio	Centro Italia	Mai	Occasionalmente	Una volta a settimana	Occasionalmente	Mai	Mai	Mai	Occasionalmente	Google	Facebook	Occasionalmente	SI	4	2
2020-04-05 11:01:40	20-29	Cardiologo	Lazio	Centro Italia	Mai	Una volta a settimana	Tutti i giorni	Mai	Mai	Mai	Mai	Occasionalmente		Facebook	Occasionalmente	SI	4	3
2020-04-05 12:50:11	40-49	Biologia e microbiologia	Lazio	Centro Italia	Mai	Tutti i giorni	Mai	Più volte a settimana	Mai	Mai	Mai	Tutti i giorni	Interviste a scienziati di fama internazionale		Spesso	SI	4	4
2020-04-05 14:24:46	50-59	Biologia e microbiologia	LAZIO	Centro Italia	Mai	Più volte a settimana	Più volte a settimana	Più volte a settimana	Mai	Mai	Mai	Tutti i giorni		Facebook	Tutti i giorni	SI	5	4
2020-04-05 15:37:04	40-49	Biologia e microbiologia	Lazio	Centro Italia	Mai	Più volte a settimana	Mai	Tutti i giorni	Mai	Mai	Mai	Più volte a settimana	No	Gruppi Whatsapp	Tutti i giorni	SI	3	3
2020-04-05 17:31:45	40-49	Biologia e microbiologia	LAZIO	Centro Italia	Mai	Tutti i giorni	Tutti i giorni	Tutti i giorni	Mai	Mai	Mai	Tutti i giorni	NO	Gruppi Whatsapp	Tutti i giorni	SI	4	4
2020-04-11 14:30:06	60+	Biologia e microbiologia	lazio	Centro Italia	Mai	Più volte a settimana	Mai	Più volte a settimana	Mai	Mai	Mai	Tutti i giorni	no	Gruppi Whatsapp	Spesso	NO	3	1
2020-04-05 12:34:21	50-59		lazio	Centro Italia	Mai	Tutti i giorni	Mai	Mai	Mai	Occasionalmente	Mai	Più volte a settimana		Gruppi Whatsapp	Mai	NO	1	1
2020-04-05 10:44:39	50-59	Pediatra	Lazio	Centro Italia	Mai	Occasionalmente	Ocassionalmente	Occasionalmente	Mai	Mai	Mai	Occasionalmente	LinkedIn	LinkedIn	Occasionalmente	SI	2	2
2020-04-05 18:50:13	40-49	Nutrizionista clinico	Lazio	Centro Italia	Mai	Tutti i giorni	Tutti i giorni	Mai	Mai	Mai	Occasionalmente	Tutti i giorni	No	Facebook	Spesso	NO	4	4
2020-04-05 12:01:56	30-39	Medico di medicina generale	Lazio	Centro Italia	Mai	Più volte a settimana	Più volte a settimana	Più volte a settimana	Mai	Una volta a settimana	Mai	Più volte a settimana	No	Gruppi Whatsapp	Occasionalmente	SI	4	5
2020-04-05 17:49:40	20-29	Medico di medicina generale	Lazio	Centro Italia	Mai	Occasionalmente	Mai	Occasionalmente	Mai	Occasionalmente	Mai	Tutti i giorni	Quotidiani	Gruppi Whatsapp	Occasionalmente	SI	3	2
2020-04-05 11:40:39	60+	Medico di Igiene, Sanità pubblica e medicina legale	Lazio	Centro Italia	Mai	Tutti i giorni	Tutti i giorni	Tutti i giorni	Tutti i giorni	Occasionalmente	Mai	Tutti i giorni	Siti istituzionali	Gruppi Whatsapp	Tutti i giorni	SI	5	5
2020-04-05 12:27:56	30-39	Internista	Lazio	Centro Italia	Mai	Più volte a settimana	Più volte a settimana	Più volte a settimana	Occasionalmente	Mai	Mai	Una volta a settimana	No	Facebook	Occasionalmente	SI	4	3
2020-04-05 11:12:12	60+	Medico di medicina generale	Lazio hi	Centro Italia	Mai	Tutti i giorni	Mai	Tutti i giorni	Mai	Mai	Mai	Tutti i giorni	Si	Gruppi Whatsapp	Tutti i giorni	SI	3	2
2020-04-05 14:11:50	30-39	Medico di medicina generale	Marche	Centro Italia	Mai	Una volta a settimana	Ocassionalmente	Occasionalmente	Mai	Mai	Mai	Una volta a settimana	No	Gruppi Whatsapp	Occasionalmente	SI	3	3
2020-04-05 13:40:36	30-39	Medico di Igiene, Sanità pubblica e medicina legale	Molise	Centro Italia	Mai	Tutti i giorni	Più volte a settimana	Più volte a settimana	Occasionalmente	Tutti i giorni	Mai	Tutti i giorni		Twitter	Occasionalmente	SI	3	3
2020-04-06 09:55:16	30-39	Senza specializzazione	Sardegna	Centro Italia	Mai	Più volte a settimana	Più volte a settimana	Occasionalmente	Mai	Mai	Mai	Più volte a settimana	No	Gruppi Whatsapp	Occasionalmente	SI	3	3
2020-04-05 12:11:38	30-39	Pediatra	Sardegna	Centro Italia	Mai								No		Mai	NO	3	2
2020-04-05 11:55:14	30-39	Pediatra	Sardegna	Centro Italia	Mai	Occasionalmente	Più volte a settimana	Una volta a settimana	Mai	Mai	Mai	Più volte a settimana	No	Facebook	Occasionalmente	SI	3	3
2020-04-05 12:20:29	20-29	Pediatra	Sardegna	Centro Italia	Mai	Occasionalmente	Ocassionalmente	Occasionalmente	Occasionalmente	Mai	Mai	Più volte a settimana		Facebook	Mai	SI	3	4
2020-04-05 14:23:05	30-39	Pediatra	Sardegna	Centro Italia	Mai	Più volte a settimana	Più volte a settimana	Più volte a settimana	Mai	Mai	Mai	Più volte a settimana	No	Gruppi Whatsapp	Occasionalmente	SI	4	4
2020-04-05 12:01:02	20-29	Pediatra	sardegna	Centro Italia	Mai	Tutti i giorni	Tutti i giorni	Più volte a settimana	Mai	Mai	Mai	Tutti i giorni	no	Facebook	Mai	SI	5	1
2020-04-05 12:07:30	30-39	Pediatra	Sardegna	Centro Italia	Mai	Tutti i giorni	Tutti i giorni	Occasionalmente	Mai	Mai	Mai	Tutti i giorni	Si	Facebook	Mai	NO	3	3
2020-04-05 11:59:20	20-29	Pediatra	Sardegna	Centro Italia	Mai	Una volta a settimana	Una volta a settimana	Più volte a settimana	Mai	Mai	Mai	Più volte a settimana	No	Gruppi Whatsapp	Occasionalmente	NO	4	4
2020-04-05 10:50:49	20-29	Urologo	Toscana	Centro Italia	Mai	Tutti i giorni	Una volta a settimana	Mai	Mai	Mai	Mai	Una volta a settimana		Facebook	Mai	SI	3	2
2020-04-05 11:14:31	20-29	Pediatra	Toscana	Centro Italia	Mai	Tutti i giorni	Ocassionalmente	Occasionalmente	Occasionalmente	Occasionalmente	Occasionalmente	Una volta a settimana	No	Twitter	Occasionalmente	SI	3	2
2020-04-05 12:49:32	20-29	Medico di Igiene, Sanità pubblica e medicina legale	Toscana	Centro Italia	Mai	Più volte a settimana	Più volte a settimana	Più volte a settimana	Mai	Mai	Mai	Più volte a settimana		Gruppi Whatsapp	Occasionalmente	SI	3	4
2020-04-05 14:31:03	20-29	Medico di Igiene, Sanità pubblica e medicina legale	Toscana	Centro Italia	Mai	Più volte a settimana	Più volte a settimana	Più volte a settimana	Mai	Mai	Mai	Più volte a settimana		Gruppi Whatsapp	Occasionalmente	SI	3	4
2020-04-05 15:17:26	20-29	Medico di Igiene, Sanità pubblica e medicina legale	Toscana	Centro Italia	Mai	Più volte a settimana	Più volte a settimana	Più volte a settimana	Mai	Mai	Mai	Più volte a settimana		Gruppi Whatsapp	Occasionalmente	SI	3	4
2020-04-06 12:31:12	50-59	Cardiologo	toscana	Centro Italia	Mai	Occasionalmente	Mai	Occasionalmente	Mai	Mai	Mai	Più volte a settimana	no	Gruppi Whatsapp	Occasionalmente	NO	2	1
2020-04-06 19:10:10	40-49	Anestesista Rianimatore	Toscana	Centro Italia	Mai	Tutti i giorni	Mai	Più volte a settimana	Mai	Mai	Mai	Tutti i giorni		Gruppi Whatsapp	Spesso	SI	4	2
2020-04-05 10:43:50	20-29	Ortopedia	Lombardia	Nord Italia	Mai	Una volta a settimana	Tutti i giorni	Una volta a settimana	Mai	Mai	Mai	Occasionalmente	No	Gruppi Whatsapp	Mai	SI	3	3
2020-04-05 10:44:18	20-29	Ortopedia	Lombardia	Nord Italia	Mai	Occasionalmente	Mai	Occasionalmente	Mai	Mai	Mai	Occasionalmente	No	Gruppi Whatsapp	Mai	SI	2	2
2020-04-05 12:00:42	20-29	Ortopedia	Lombardia	Nord Italia	Mai	Occasionalmente	Ocassionalmente	Mai	Mai	Mai	Mai	Una volta a settimana		Facebook	Occasionalmente	NO	2	1
2020-04-05 13:33:18	20-29	Ortopedia	Lombardia	Nord Italia	Mai	Più volte a settimana	Mai	Occasionalmente	Mai	Mai	Mai	Una volta a settimana	No	Gruppi Whatsapp	Occasionalmente	NO	2	3
2020-04-05 19:02:51	40-49	Infettivologo	Lombardia	Nord Italia	Mai	Più volte a settimana	Ocassionalmente	Più volte a settimana	Mai	Mai	Mai	Più volte a settimana	No	Gruppi Whatsapp	Spesso	SI	5	5
2020-04-05 15:59:26	40-49	Biologia e microbiologia	Lombardia	Nord Italia	Mai	Più volte a settimana	Mai	Una volta a settimana	Mai	Mai	Mai	Più volte a settimana	No	Gruppi Whatsapp	Occasionalmente	NO	2	1
2020-04-05 12:11:16	20-29	Ortopedia	Piemonte	Nord Italia	Mai	Più volte a settimana	Mai	Più volte a settimana	Mai	Mai	Mai	Più volte a settimana	Mai	Gruppi Whatsapp	Mai	NO	1	2
2020-04-05 20:29:57	30-39	Ortopedia	Piemonte	Nord Italia	Mai	Occasionalmente	Mai	Mai	Mai	Mai	Mai	Occasionalmente	No	Facebook	Mai	NO	1	1
2020-04-05 12:11:50	30-39	Ortopedia	Piemonte	Nord Italia	Mai	Più volte a settimana	Ocassionalmente	Più volte a settimana	Mai	Mai	Mai	Più volte a settimana	No	Gruppi Whatsapp	Occasionalmente	SI	3	3
2020-04-07 16:24:43	30-39	Farmacista	Piemonte	Nord Italia	Mai	Tutti i giorni	Mai	Più volte a settimana	Mai	Mai	Mai	Più volte a settimana	no	Gruppi Whatsapp	Spesso	SI	4	4
2020-04-05 12:08:27	20-29	Chirurgo	Piemonte	Nord Italia	Mai	Una volta a settimana	Mai	Una volta a settimana	Mai	Mai	Mai	Più volte a settimana	no	Gruppi Whatsapp	Occasionalmente	NO	3	3
2020-04-05 16:42:34	20-29	Ortopedia	Piemonte	Nord Italia	Mai	Mai	Mai	Mai	Mai	Mai	Mai	Mai	No	Sermo	Mai	SI	3	3
2020-04-05 16:56:42	20-29	Ortopedia	Piemonte	Nord Italia	Mai	Occasionalmente	Tutti i giorni	Più volte a settimana	Occasionalmente	Mai	Mai	Più volte a settimana	No	Facebook	Occasionalmente	SI	3	3
2020-04-05 14:37:04	20-29	Chirurgo	Piemonte	Nord Italia	Mai	Occasionalmente	Una volta a settimana	Una volta a settimana	Mai	Mai	Mai	Occasionalmente	No	Gruppi Whatsapp	Mai	SI	2	3
2020-04-05 20:54:32	30-39	Radioterapista	Trentino	Nord Italia	Mai	Occasionalmente	Più volte a settimana	Mai	Mai	Mai	Mai	Occasionalmente		Facebook	Occasionalmente	NO	4	3
2020-04-05 21:37:41	50-59	Infettivologo	Abruzzo	Sud Italia	Mai	Più volte a settimana	Mai	Una volta a settimana	Mai	Mai		Più volte a settimana	No	Gruppi Whatsapp	Occasionalmente	NO	3	3
2020-04-08 20:24:11	50-59	Internista	Basilicata	Sud Italia	Mai	Tutti i giorni	Mai	Tutti i giorni	Più volte a settimana	Mai	Mai	Più volte a settimana	No	Gruppi Whatsapp	Spesso	NO	4	3
2020-04-08 21:21:29	40-49	Internista	Basilicata	Sud Italia	Mai	Più volte a settimana	Ocassionalmente	Mai	Mai	Mai	Mai	Più volte a settimana			Occasionalmente	NO	3	3
2020-04-08 21:55:09	40-49	Internista	Basilicata	Sud Italia	Mai	Tutti i giorni	Ocassionalmente	Tutti i giorni	Mai	Mai	Mai	Tutti i giorni	No	Gruppi Whatsapp	Tutti i giorni	SI	4	4
2020-04-05 19:32:51	50-59	Farmacista	Campania	Sud Italia	Mai	Tutti i giorni	Ocassionalmente	Occasionalmente	Mai	Mai	Mai	Più volte a settimana	no	Gruppi Whatsapp	Occasionalmente	SI	3	3
2020-04-05 11:42:44	50-59	Farmacista	Campania	Sud Italia	Mai	Tutti i giorni	Ocassionalmente	Occasionalmente	Occasionalmente	Una volta a settimana	Mai	Più volte a settimana		Gruppi Whatsapp	Tutti i giorni	SI	4	4
2020-04-04 22:35:39	50-59	Medico di Igiene, Sanità pubblica e medicina legale	Campania	Sud Italia	Mai	Tutti i giorni	Tutti i giorni	Tutti i giorni	Mai	Mai	Mai	Occasionalmente		Facebook	Occasionalmente	SI	5	5
2020-04-05 15:23:42	30-39	Internista	Emilia Romagna	Centro Italia	Occasionalmente	Più volte a settimana	Più volte a settimana	Occasionalmente	Mai	Mai	Mai	Più volte a settimana	Televisione e radio	Facebook	Mai	SI	3	3
2020-04-08 11:46:56	40-49	Internista	Emilia Romagna	Centro Italia	Occasionalmente	Più volte a settimana	Ocassionalmente	Occasionalmente	Occasionalmente	Occasionalmente	Occasionalmente	Più volte a settimana	No	Gruppi Whatsapp	Occasionalmente	NO	1	1
2020-04-05 10:44:50	50-59	Pediatra	Emilia Romagna	Centro Italia	Occasionalmente	Tutti i giorni	Tutti i giorni	Tutti i giorni	Mai	Mai	Mai	Tutti i giorni		Facebook	Spesso	SI	5	5
2020-04-05 13:48:33	40-49	Anestesista Rianimatore	Laz	Centro Italia	Occasionalmente	Tutti i giorni	Una volta a settimana	Più volte a settimana	Mai	Mai	Mai	Più volte a settimana	No	Facebook	Spesso	SI	3	1
2020-04-05 12:39:22	40-49	Dermatologia	Lazik	Centro Italia	Occasionalmente	Più volte a settimana	Più volte a settimana	Tutti i giorni	Occasionalmente	Tutti i giorni	Mai	Tutti i giorni		Gruppi Whatsapp	Occasionalmente	SI	4	4
2020-04-04 18:31:02	50-59	Psichiatra	Lazio	Centro Italia	Occasionalmente	Occasionalmente	Ocassionalmente	Tutti i giorni	Mai	Mai	Mai	Occasionalmente	No	Gruppi Whatsapp	Tutti i giorni	SI	5	5
2020-04-05 10:57:45	20-29	Pediatra	Lazio	Centro Italia	Occasionalmente	Tutti i giorni	Ocassionalmente	Mai	Mai	Mai	Mai	Tutti i giorni	No	Facebook	Spesso	NO	1	3
2020-04-04 18:30:53	50-59	Medico di medicina generale	Lazio	Centro Italia	Occasionalmente	Occasionalmente	Ocassionalmente	Occasionalmente	Mai	Mai	Mai	Occasionalmente	Webinar	Gruppi Whatsapp	Occasionalmente	SI	4	3
2020-04-05 10:46:40	20-29	Medico di medicina generale	Lazio	Centro Italia	Occasionalmente	Tutti i giorni	Una volta a settimana	Una volta a settimana	Mai	Mai	Mai	Una volta a settimana	No	Facebook	Mai	SI	3	4
2020-04-05 12:06:35	20-29	Medico di medicina generale	Lazio	Centro Italia	Occasionalmente	Più volte a settimana	Più volte a settimana	Più volte a settimana	Una volta a settimana	Mai	Mai	Più volte a settimana	No	Facebook	Occasionalmente	SI	4	5
2020-04-05 12:32:56	30-39	Medico di medicina generale	Lazio	Centro Italia	Occasionalmente	Più volte a settimana	Più volte a settimana	Più volte a settimana	Mai	Mai	Mai	Più volte a settimana		Facebook	Occasionalmente	NO	5	4
2020-04-05 16:10:39	50-59	Medico di medicina generale	Lazio	Centro Italia	Occasionalmente	Tutti i giorni	Mai	Tutti i giorni	Mai	Mai	Mai	Più volte a settimana	No	Gruppi Whatsapp	Tutti i giorni	SI	4	4
2020-04-05 16:23:54	40-49	Internista	Lazio	Centro Italia	Occasionalmente	Occasionalmente	Mai	Mai	Mai	Mai	Mai	Più volte a settimana	no	Gruppi Whatsapp	Spesso	SI	3	2
2020-04-05 11:00:42	20-29	Internista	Lazio	Centro Italia	Occasionalmente	Tutti i giorni	Ocassionalmente	Occasionalmente	Una volta a settimana	Mai	Mai	Tutti i giorni	No	Instagram	Mai	SI	3	4
2020-04-05 12:29:34	40-49	Internista	Lazio	Centro Italia	Occasionalmente	Tutti i giorni	Ocassionalmente	Più volte a settimana	Mai	Mai	Mai	Tutti i giorni	uptodate	LinkedIn	Spesso	NO	4	5
2020-04-05 12:35:01	60+	Internista	Lazio	Centro Italia	Occasionalmente	Più volte a settimana	Mai	Mai	Mai	Mai	Mai	Tutti i giorni	Non utilizzo affatto socialmedia		Mai	NO	1	1
2020-04-05 13:29:54	50-59	Internista	Lazio	Centro Italia	Occasionalmente	Tutti i giorni	Più volte a settimana	Più volte a settimana	Mai	Più volte a settimana	Mai	Tutti i giorni	No	Twitter	Spesso	SI	4	4
2020-04-05 19:05:35	30-39	Internista	Lazio	Centro Italia	Occasionalmente	Più volte a settimana	Più volte a settimana	Occasionalmente	Mai	Mai	Mai	Più volte a settimana	No	Facebook	Occasionalmente	SI	3	3
2020-04-05 20:13:28	50-59	Internista	Lazio	Centro Italia	Occasionalmente	Occasionalmente	Mai	Occasionalmente	Mai	Mai	Mai	Tutti i giorni	No	Gruppi Whatsapp	Occasionalmente	SI	3	1
2020-04-05 23:50:35	40-49	Internista	Lazio	Centro Italia	Occasionalmente	Più volte a settimana	Mai	Più volte a settimana	Mai	Mai	Mai	Tutti i giorni	No	Gruppi Whatsapp	Occasionalmente	NO	2	3
2020-04-06 14:32:57	50-59	Internista	Lazio	Centro Italia	Occasionalmente	Più volte a settimana	Mai	Una volta a settimana	Mai	Mai	Una volta a settimana	Più volte a settimana	SI	Gruppi Whatsapp	Spesso	SI	3	3
2020-04-05 14:18:22	50-59	Internista	Lazio	Centro Italia	Occasionalmente	Più volte a settimana	Mai	Mai	Mai	Mai	Mai	Più volte a settimana	NO		Occasionalmente	NO	1	2
2020-04-05 12:52:33	50-59	Internista	Lazio	Centro Italia	Occasionalmente	Tutti i giorni	Più volte a settimana	Occasionalmente	Mai	Più volte a settimana	Occasionalmente	Più volte a settimana		Facebook	Occasionalmente	SI	3	3
2020-04-05 15:37:44	40-49	Internista	Lazio	Centro Italia	Occasionalmente	Più volte a settimana	Ocassionalmente	Occasionalmente		Mai		Più volte a settimana	No	Twitter	Occasionalmente	SI	2	2
2020-04-05 16:57:20	40-49	Internista	Lazio	Centro Italia	Occasionalmente	Più volte a settimana	Mai	Mai	Mai	Mai	Tutti i giorni	Tutti i giorni	no	Telegram	Mai	SI	3	2
2020-04-04 19:48:30	50-59	Infettivologo	Lazio	Centro Italia	Occasionalmente	Tutti i giorni	Mai	Tutti i giorni	Mai	Mai	Mai	Tutti i giorni	No	Gruppi Whatsapp	Spesso	NO	3	4
2020-04-05 12:31:09	30-39	Infermiere	Lazio	Centro Italia	Occasionalmente	Tutti i giorni	Mai	Una volta a settimana	Mai	Mai	Mai	Più volte a settimana	No	Gruppi Whatsapp	Occasionalmente	NO	1	1
2020-04-05 12:42:38	40-49	Infermiere	lazio	Centro Italia	Occasionalmente	Tutti i giorni	Ocassionalmente	Occasionalmente	Mai	Mai	Mai	Una volta a settimana	no	Gruppi Whatsapp	Spesso	SI	2	2
2020-04-05 13:42:07	20-29	Infermiere	Lazio	Centro Italia	Occasionalmente	Più volte a settimana	Mai	Mai	Mai	Mai	Mai	Più volte a settimana	google scholar; youtube	Gruppi Whatsapp	Occasionalmente	NO	4	4
2020-04-05 11:48:20	50-59	Ginecologia e Ostetricia	Lazio	Centro Italia	Occasionalmente	Più volte a settimana	Più volte a settimana	Tutti i giorni			Occasionalmente	Più volte a settimana	LinkedIn	Facebook	Spesso	SI	5	5
2020-04-05 15:30:35	60+	Chirurgo	Lazio	Centro Italia	Occasionalmente	Più volte a settimana	Mai	Occasionalmente	Mai	Mai	Occasionalmente	Più volte a settimana	No	Telegram	Spesso	SI	3	4
2020-04-06 09:57:41	50-59	Chirurgo	Lazio	Centro Italia	Occasionalmente	Una volta a settimana	Ocassionalmente	Più volte a settimana	Mai	Mai	Mai	Più volte a settimana	No	Facebook	Occasionalmente	SI	3	2
2020-04-05 10:43:05	50-59	Cardiologo	Lazio	Centro Italia	Occasionalmente	Tutti i giorni	Tutti i giorni	Tutti i giorni	Mai	Mai	Mai	Tutti i giorni	No	Gruppi Whatsapp	Tutti i giorni	SI	5	5
2020-04-05 12:33:02	60+	Cardiologo	Lazio	Centro Italia	Occasionalmente	Tutti i giorni	Più volte a settimana	Più volte a settimana	Mai	Più volte a settimana	Mai	Tutti i giorni	No	Twitter	Spesso	SI	3	2
2020-04-07 11:12:03	50-59	Anestesista Rianimatore	Lazio	Centro Italia	Occasionalmente	Più volte a settimana	Più volte a settimana	Più volte a settimana	Mai	Mai	Mai	Più volte a settimana	No	Gruppi Whatsapp	Spesso	SI	4	4
2020-04-05 12:57:19	50-59		Lazio	Centro Italia	Occasionalmente	Più volte a settimana	Ocassionalmente	Occasionalmente	Mai	Mai	Mai	Una volta a settimana		Facebook	Occasionalmente	SI	3	4
2020-04-05 13:05:56	50-59	Nutrizionista clinico	Lazio	Centro Italia	Occasionalmente	Tutti i giorni	Mai	Tutti i giorni	Mai	Mai	Mai	Tutti i giorni	No	Gruppi Whatsapp	Tutti i giorni	NO	3	3
2020-04-05 12:56:24	60+	Chirurgo	Lazio	Centro Italia	Occasionalmente	Tutti i giorni	Ocassionalmente	Occasionalmente	Mai	Più volte a settimana	Mai	Tutti i giorni	Linkedin	LinkedIn	Tutti i giorni	SI	4	4
2020-04-05 14:35:59	40-49	Anestesista Rianimatore	Lazio	Centro Italia	Occasionalmente	Più volte a settimana	Mai	Tutti i giorni	Occasionalmente	Mai	Tutti i giorni	Tutti i giorni	LinkedIn	Gruppi Whatsapp	Spesso	SI	4	5
2020-04-05 20:03:02	60+	Internista	Marche	Centro Italia	Occasionalmente	Una volta a settimana	Ocassionalmente	Più volte a settimana	Mai	Mai	Mai	Più volte a settimana	No	Facebook	Spesso	SI	2	2
2020-04-05 18:59:13	40-49	Anestesista Rianimatore	Toscana	Centro Italia	Occasionalmente	Occasionalmente	Tutti i giorni	Più volte a settimana	Mai	Tutti i giorni	Più volte a settimana	Più volte a settimana	No	Facebook	Occasionalmente	SI	5	5
2020-04-04 18:30:02	50-59	Otorinolaringoiatria	Toscana	Centro Italia	Occasionalmente	Tutti i giorni	Ocassionalmente	Una volta a settimana	Mai	Mai	Mai	Occasionalmente	Facebook	Facebook	Occasionalmente	SI	5	4
2020-04-05 10:47:33	30-39	Ortopedia	Toscana	Centro Italia	Occasionalmente	Tutti i giorni	Tutti i giorni	Occasionalmente	Mai	Occasionalmente	Mai	Tutti i giorni		Facebook	Occasionalmente	SI	3	3
2020-04-05 11:30:45	20-29	Pediatra	Umbria	Centro Italia	Occasionalmente	Tutti i giorni	Ocassionalmente	Occasionalmente	Mai	Mai	Mai	Tutti i giorni	No		Occasionalmente	SI	3	3
2020-04-05 11:30:30	40-49	Ortopedia	Lombardia	Nord Italia	Occasionalmente	Occasionalmente	Tutti i giorni	Mai	Mai	Mai	Mai	Occasionalmente				SI	3	3
2020-04-05 21:59:16	30-39	Medicina complementare	Lombardia	Nord Italia	Occasionalmente	Più volte a settimana	Mai	Più volte a settimana	Mai	Mai	Mai	Più volte a settimana	No	Gruppi Whatsapp	Spesso	NO	3	4
2020-04-05 14:04:53	30-39	Anestesista Rianimatore	Lombardia	Nord Italia	Occasionalmente	Una volta a settimana	Mai	Occasionalmente	Mai	Mai	Mai	Più volte a settimana	Linkedin	LinkedIn	Mai	NO	2	2
2020-04-05 20:21:36	40-49	Medico di medicina generale	Lombardia	Nord Italia	Occasionalmente	Tutti i giorni	Mai	Tutti i giorni	Mai	Mai	Mai	Più volte a settimana	Nessuno	Gruppi Whatsapp	Tutti i giorni	SI	5	5
2020-04-07 22:07:47	20-29	Senza specializzazione	Piemonte	Nord Italia	Occasionalmente	Più volte a settimana	Ocassionalmente	Occasionalmente	Occasionalmente	Mai	Mai	Più volte a settimana			Mai	NO	2	1
2020-04-05 12:27:57	30-39	Ortopedia	Piemonte	Nord Italia	Occasionalmente	Una volta a settimana	Tutti i giorni	Occasionalmente	Mai	Mai	Mai	Più volte a settimana		Facebook	Spesso	SI	5	5
2020-04-05 12:30:23	30-39	Ortopedia	Piemonte	Nord Italia	Occasionalmente	Più volte a settimana	Ocassionalmente	Più volte a settimana	Mai	Mai	Mai	Più volte a settimana	no	Gruppi Whatsapp	Occasionalmente	SI	5	4
2020-04-05 12:11:20	20-29	Ortopedia	Piemonte	Nord Italia	Occasionalmente	Tutti i giorni	Tutti i giorni	Più volte a settimana	Mai	Occasionalmente	Una volta a settimana	Tutti i giorni	No	Facebook	Occasionalmente	SI	5	4
2020-04-05 13:51:05	30-39	Ortopedia	Piemonte	Nord Italia	Occasionalmente	Più volte a settimana	Ocassionalmente	Occasionalmente	Mai	Mai	Occasionalmente	Una volta a settimana	No	Facebook	Mai	SI	3	3
2020-04-05 13:52:45	30-39	Ortopedia	Piemonte	Nord Italia	Occasionalmente	Più volte a settimana	Ocassionalmente	Mai	Mai	Mai	Mai	Occasionalmente		Facebook	Mai	NO	3	3
2020-04-05 13:51:38	20-29	Chirurgo	Piemonte	Nord Italia	Occasionalmente	Più volte a settimana	Più volte a settimana	Mai	Mai	Mai	Una volta a settimana	Tutti i giorni			Occasionalmente	NO	2	3
2020-04-05 12:12:55	30-39	Ortopedia	Piemonte	Nord Italia	Occasionalmente	Una volta a settimana	Mai	Più volte a settimana	Mai	Mai	Mai	Una volta a settimana		Gruppi Whatsapp	Mai	SI	2	2
2020-04-05 15:10:29	40-49	Anestesista Rianimatore	veneto	Nord Italia	Occasionalmente	Occasionalmente	Tutti i giorni	Più volte a settimana	Mai	Più volte a settimana	Occasionalmente	Una volta a settimana	no	Facebook	Occasionalmente	SI	4	4
2020-04-05 11:23:11	30-39	Psichiatra	Abruzzo	Sud Italia	Occasionalmente	Tutti i giorni	Mai	Una volta a settimana	Mai	Mai	Mai	Occasionalmente	No	Gruppi Whatsapp	Occasionalmente	SI	3	2
2020-04-06 07:49:18	60+	Internista	Abruzzo	Sud Italia	Occasionalmente	Una volta a settimana	Mai	Mai	Mai	Mai	Mai	Più volte a settimana	No		Occasionalmente	NO	2	1
2020-04-08 23:14:54	30-39	Pneumologo	Basilicata	Sud Italia	Occasionalmente	Più volte a settimana	Più volte a settimana	Più volte a settimana	Mai	Mai	Mai	Più volte a settimana	no	Facebook	Spesso	SI	3	3
2020-04-05 16:22:53	30-39	Anestesista Rianimatore	Campania	Sud Italia	Occasionalmente	Più volte a settimana	Ocassionalmente	Mai	Mai	Occasionalmente	Mai	Tutti i giorni	No	Facebook	Occasionalmente	SI	2	3
2020-04-05 15:22:38	50-59	Infettivologo	Emilia Romagna	Centro Italia	Tutti i giorni	Tutti i giorni	Mai	Più volte a settimana	Mai	Mai	Mai	Più volte a settimana	No	Gruppi Whatsapp	Spesso	SI	5	4
2020-04-05 11:07:19	20-29	Ginecologia e Ostetricia	Emilia Romagna	Centro Italia	Tutti i giorni	Tutti i giorni	Mai	Mai	Mai	Mai	Mai	Una volta a settimana	Stampa online, Open, solo per dati epidemiologici	Facebook	Mai	NO	2	2
2020-04-05 16:53:41	50-59	Infettivologo	emilia-romagna	Centro Italia	Tutti i giorni	Tutti i giorni	Mai	Una volta a settimana	Mai	Mai	Mai	Più volte a settimana		Gruppi Whatsapp	Mai	NO	2	2
2020-04-05 11:08:48	50-59	Radiologo	Lazio	Centro Italia	Tutti i giorni	Tutti i giorni	Ocassionalmente	Tutti i giorni	Mai	Mai	Mai	Una volta a settimana	No	Gruppi Whatsapp	Spesso	SI	5	4
2020-04-05 22:25:58	40-49	Radiologo	Lazio	Centro Italia	Tutti i giorni	Tutti i giorni	Tutti i giorni	Tutti i giorni	Mai	Mai	Mai	Tutti i giorni	No	Gruppi Whatsapp	Tutti i giorni	SI	5	5
2020-04-04 18:30:49	20-29	Pneumologo	Lazio	Centro Italia	Tutti i giorni	Tutti i giorni	Tutti i giorni	Una volta a settimana	Mai	Occasionalmente	Occasionalmente	Occasionalmente		Facebook	Mai	NO	4	4
2020-04-04 18:42:05	30-39	Pneumologo	Lazio	Centro Italia	Tutti i giorni	Tutti i giorni	Tutti i giorni	Tutti i giorni	Mai	Mai	Mai	Una volta a settimana		Facebook	Spesso	SI	4	4
2020-04-04 19:30:50	30-39	Pneumologo	Lazio	Centro Italia	Tutti i giorni	Tutti i giorni	Una volta a settimana	Occasionalmente	Mai	Mai	Mai	Tutti i giorni	No	Facebook	Occasionalmente	SI	3	3
2020-04-06 08:25:58	60+	Pneumologo	Lazio	Centro Italia	Tutti i giorni	Più volte a settimana	Tutti i giorni	Tutti i giorni	Mai	Mai	Occasionalmente	Più volte a settimana	Nessun altro	Gruppi Whatsapp	Spesso	SI	4	4
2020-04-05 11:00:55	20-29	Medico di medicina generale	Lazio	Centro Italia	Tutti i giorni	Una volta a settimana	Ocassionalmente	Occasionalmente	Mai	Mai	Occasionalmente	Una volta a settimana		Gruppi Whatsapp	Occasionalmente	SI	4	5
2020-04-07 12:19:39	30-39	Internista	Lazio	Centro Italia	Tutti i giorni	Tutti i giorni	Mai	Occasionalmente	Occasionalmente	Tutti i giorni	Mai	Tutti i giorni	No	Twitter	Tutti i giorni	NO	5	3
2020-04-05 12:44:40	30-39	Internista	Lazio	Centro Italia	Tutti i giorni	Più volte a settimana	Mai	Più volte a settimana	Mai	Mai	Mai	Più volte a settimana	No	Gruppi Whatsapp	Occasionalmente	SI	3	4
2020-04-05 12:45:40	50-59	Internista	Lazio	Centro Italia	Tutti i giorni	Tutti i giorni	Mai	Più volte a settimana	Mai	Mai	Mai	Più volte a settimana	Linkedin	LinkedIn	Mai	SI	3	3
2020-04-05 13:31:05	30-39	Internista	lazio	Centro Italia	Tutti i giorni	Più volte a settimana	Tutti i giorni	Più volte a settimana	Mai	Mai	Mai	Occasionalmente	no	Facebook	Occasionalmente	SI	4	4
2020-04-05 14:46:41	20-29	Internista	Lazio	Centro Italia	Tutti i giorni	Una volta a settimana	Ocassionalmente	Mai	Mai	Mai	Mai	Più volte a settimana	no	Gruppi Whatsapp	Mai	NO	2	3
2020-04-06 21:55:07	30-39	Internista	Lazio	Centro Italia	Tutti i giorni	Tutti i giorni	Ocassionalmente	Più volte a settimana	Mai	Mai	Mai	Più volte a settimana	No	Gruppi Whatsapp	Occasionalmente	SI	4	5
2020-04-04 18:51:22	20-29	Internista	Lazio	Centro Italia	Tutti i giorni	Tutti i giorni	Una volta a settimana	Una volta a settimana	Mai	Mai	Mai	Tutti i giorni		Gruppi Whatsapp	Occasionalmente	SI	3	3
2020-04-04 18:54:44	30-39	Internista	Lazio	Centro Italia	Tutti i giorni	Tutti i giorni	Mai	Tutti i giorni	Mai	Mai	Mai	Una volta a settimana		Gruppi Whatsapp	Tutti i giorni	SI	4	4
2020-04-04 19:02:47	50-59	Internista	Lazio	Centro Italia	Tutti i giorni	Tutti i giorni	Tutti i giorni	Tutti i giorni	Mai	Mai	Mai	Tutti i giorni	Nessuno	Facebook	Tutti i giorni	SI	5	4
2020-04-05 12:20:02	50-59	Internista	Lazio	Centro Italia	Tutti i giorni	Tutti i giorni	Mai	Mai	Mai	Mai	Mai	Tutti i giorni	No		Mai	NO	1	1
2020-04-05 12:31:52	30-39	Internista	Lazio	Centro Italia	Tutti i giorni	Tutti i giorni	Mai	Mai	Mai	Mai	Mai	Tutti i giorni		Gruppi Whatsapp	Occasionalmente	SI	1	1
2020-04-05 12:31:57	40-49	Internista	Lazio	Centro Italia	Tutti i giorni	Tutti i giorni	Più volte a settimana	Tutti i giorni	Mai	Mai	Mai	Tutti i giorni	No	Gruppi Whatsapp	Mai	NO	3	3
2020-04-05 12:38:09	30-39	Internista	Lazio	Centro Italia	Tutti i giorni	Tutti i giorni	Mai	Tutti i giorni	Occasionalmente	Occasionalmente	Mai	Più volte a settimana		Gruppi Whatsapp	Spesso	SI	4	5
2020-04-05 12:52:33	40-49	Internista	Lazio	Centro Italia	Tutti i giorni	Tutti i giorni	Mai	Occasionalmente	Mai	Occasionalmente	Mai	Tutti i giorni	LinkedIN	LinkedIn	Occasionalmente	NO	3	3
2020-04-05 12:53:58	20-29	Internista	Lazio	Centro Italia	Tutti i giorni	Tutti i giorni	Più volte a settimana	Più volte a settimana	Una volta a settimana	Mai	Mai	Più volte a settimana	No	Gruppi Whatsapp	Mai	SI	3	4
2020-04-05 15:00:32	60+	Internista	lazio	Centro Italia	Tutti i giorni	Tutti i giorni	Mai	Tutti i giorni	Mai	Mai	Mai	Più volte a settimana		Gruppi Whatsapp	Mai	NO	1	1
2020-04-05 15:09:47	40-49	Internista	Lazio	Centro Italia	Tutti i giorni	Tutti i giorni	Mai	Tutti i giorni	Mai	Mai	Mai	Più volte a settimana	No	Gruppi Whatsapp	Tutti i giorni	SI	5	5
2020-04-05 16:14:32	30-39	Internista	Lazio	Centro Italia	Tutti i giorni	Tutti i giorni	Più volte a settimana	Una volta a settimana	Mai	Mai	Mai	Più volte a settimana	NO	Gruppi Whatsapp	Occasionalmente	SI	2	2
2020-04-05 16:28:55	40-49	Internista	Lazio	Centro Italia	Tutti i giorni	Occasionalmente	Mai	Occasionalmente	Mai	Mai	Mai	Tutti i giorni	No		Occasionalmente	NO	2	1
2020-04-05 16:48:03	30-39	Internista	Lazio	Centro Italia	Tutti i giorni	Tutti i giorni	Più volte a settimana	Più volte a settimana	Mai	Mai	Mai	Tutti i giorni	no	Facebook	Spesso	SI	3	2
2020-04-05 20:18:40	30-39	Internista	lazio	Centro Italia	Tutti i giorni	Tutti i giorni	Una volta a settimana	Più volte a settimana	Mai	Mai	Mai	Più volte a settimana	no	Gruppi Whatsapp	Occasionalmente	SI	4	3
2020-04-06 13:21:43	30-39	Internista	Lazio	Centro Italia	Tutti i giorni	Tutti i giorni	Più volte a settimana	Occasionalmente	Mai	Mai	Mai	Più volte a settimana	Nessuno	Facebook	Spesso	SI	4	3
2020-04-06 15:42:18	30-39	Internista	Lazio	Centro Italia	Tutti i giorni	Più volte a settimana	Ocassionalmente	Una volta a settimana	Mai	Mai	Mai	Tutti i giorni		Gruppi Whatsapp	Occasionalmente	SI	4	3
2020-04-05 12:34:48	30-39	Internista	Lazio	Centro Italia	Tutti i giorni	Tutti i giorni	Ocassionalmente	Più volte a settimana	Mai	Mai	Mai	Tutti i giorni		Gruppi Whatsapp	Occasionalmente	NO	3	2
2020-04-04 18:42:35	20-29	Infettivologo	Lazio	Centro Italia	Tutti i giorni	Tutti i giorni	Tutti i giorni	Tutti i giorni	Mai	Mai	Mai	Tutti i giorni	Sermo	Gruppi Whatsapp	Occasionalmente	SI	3	4
2020-04-04 22:09:42	60+	Infettivologo	Lazio	Centro Italia	Tutti i giorni	Tutti i giorni	Tutti i giorni	Tutti i giorni	Mai	Mai	Mai	Tutti i giorni	No	Gruppi Whatsapp	Spesso	SI	3	2
2020-04-04 22:14:55	30-39	Infettivologo	Lazio	Centro Italia	Tutti i giorni	Tutti i giorni	Tutti i giorni	Una volta a settimana	Mai	Mai	Una volta a settimana	Una volta a settimana		Gruppi Whatsapp	Occasionalmente	NO	3	3
2020-04-04 23:07:35	60+	Infettivologo	Lazio	Centro Italia	Tutti i giorni	Tutti i giorni	Mai	Una volta a settimana	Mai	Mai	Mai	Tutti i giorni		Gruppi Whatsapp	Spesso	SI	4	5
2020-04-05 08:05:30	30-39	Infettivologo	Lazio	Centro Italia	Tutti i giorni	Una volta a settimana	Tutti i giorni	Tutti i giorni	Mai	Mai	Mai	Una volta a settimana	No	Gruppi Whatsapp	Tutti i giorni	SI	5	5
2020-04-05 11:05:37	20-29	Infettivologo	Lazio	Centro Italia	Tutti i giorni	Tutti i giorni	Una volta a settimana	Occasionalmente	Mai	Mai	Mai	Una volta a settimana		Facebook	Occasionalmente	NO	2	2
2020-04-05 11:12:07	50-59	Infettivologo	Lazio	Centro Italia	Tutti i giorni	Tutti i giorni	Una volta a settimana	Una volta a settimana	Mai	Mai	Mai	Una volta a settimana		Facebook	Occasionalmente	SI	5	5
2020-04-05 11:52:25	20-29	Infettivologo	Lazio	Centro Italia	Tutti i giorni	Tutti i giorni	Più volte a settimana	Tutti i giorni	Mai	Mai	Mai	Più volte a settimana		Gruppi Whatsapp	Spesso	SI	5	5
2020-04-05 11:56:28	20-29	Infettivologo	Lazio	Centro Italia	Tutti i giorni	Tutti i giorni	Ocassionalmente	Più volte a settimana	Mai	Mai	Mai	Occasionalmente		Gruppi Whatsapp	Occasionalmente	SI	3	5
2020-04-05 12:40:24	30-39	Infettivologo	Lazio	Centro Italia	Tutti i giorni	Tutti i giorni	Più volte a settimana	Più volte a settimana	Occasionalmente	Mai	Mai	Tutti i giorni	No	Facebook	Spesso	SI	4	4
2020-04-05 14:31:23	40-49	Infettivologo	Lazio	Centro Italia	Tutti i giorni	Tutti i giorni	Tutti i giorni	Tutti i giorni	Mai	Mai	Mai	Tutti i giorni	No	Gruppi Whatsapp	Occasionalmente	NO	3	3
2020-04-05 15:50:19	30-39	Infettivologo	Lazio	Centro Italia	Tutti i giorni	Occasionalmente	Tutti i giorni	Occasionalmente	Mai	Mai	Mai	Occasionalmente		Facebook	Occasionalmente	SI	4	3
2020-04-05 17:06:55	60+	Infettivologo	Lazio	Centro Italia	Tutti i giorni	Tutti i giorni	Ocassionalmente	Tutti i giorni	Mai	Mai	Mai	Tutti i giorni	No	Gruppi Whatsapp	Tutti i giorni	NO	2	2
2020-04-05 20:53:49	50-59	Infettivologo	Lazio	Centro Italia	Tutti i giorni	Occasionalmente	Ocassionalmente	Più volte a settimana	Mai	Occasionalmente	Mai	Più volte a settimana	No	Gruppi Whatsapp	Spesso	SI	4	4
2020-04-05 21:30:35	40-49	Infettivologo	Lazio	Centro Italia	Tutti i giorni	Più volte a settimana	Mai	Tutti i giorni	Mai	Mai	Mai	Tutti i giorni		Gruppi Whatsapp	Tutti i giorni	SI	4	4
2020-04-05 21:46:09	60+	Infettivologo	Lazio	Centro Italia	Tutti i giorni	Tutti i giorni	Più volte a settimana	Tutti i giorni	Mai	Tutti i giorni	Mai	Più volte a settimana	No	Twitter	Tutti i giorni	SI	4	3
2020-04-05 22:21:58	50-59	Infettivologo	Lazio	Centro Italia	Tutti i giorni	Occasionalmente	Più volte a settimana	Più volte a settimana	Più volte a settimana	Più volte a settimana	Occasionalmente	Tutti i giorni	Si	Facebook	Occasionalmente	SI	3	3
2020-04-06 16:28:39	60+	Infettivologo	Lazio	Centro Italia	Tutti i giorni	Più volte a settimana	Mai	Più volte a settimana	Mai	Mai	Mai	Più volte a settimana	No	Gruppi Whatsapp	Occasionalmente	SI	3	4
2020-04-09 13:03:03	30-39	Infettivologo	lazio	Centro Italia	Tutti i giorni	Tutti i giorni	Mai	Tutti i giorni	Mai	Mai	Mai	Tutti i giorni	no	Gruppi Whatsapp	Occasionalmente	NO	3	3
2020-04-04 18:56:01	30-39	Farmacista	Lazio	Centro Italia	Tutti i giorni	Tutti i giorni	Una volta a settimana	Tutti i giorni	Mai	Mai	Mai	Occasionalmente	No	Gruppi Whatsapp	Occasionalmente	SI	5	1
2020-04-05 19:57:12	30-39	Anestesista Rianimatore	Lazio	Centro Italia	Tutti i giorni	Più volte a settimana	Più volte a settimana	Più volte a settimana	Mai	Mai	Mai	Tutti i giorni	No	Gruppi Whatsapp	Spesso	SI	3	3
2020-04-05 22:25:02	40-49	Anestesista Rianimatore	Lazio	Centro Italia	Tutti i giorni	Tutti i giorni	Più volte a settimana	Tutti i giorni	Mai	Mai	Mai	Occasionalmente		Gruppi Whatsapp	Spesso	SI	4	5
2020-04-05 22:27:34	30-39	Anestesista Rianimatore	Lazio	Centro Italia	Tutti i giorni	Più volte a settimana	Ocassionalmente	Più volte a settimana	Mai	Mai	Mai	Tutti i giorni	No	Gruppi Whatsapp	Spesso	SI	4	4
2020-04-05 22:31:12	50-59	Anestesista Rianimatore	Lazio	Centro Italia	Tutti i giorni	Più volte a settimana	Tutti i giorni	Tutti i giorni	Mai	Mai	Mai	Una volta a settimana		Facebook	Tutti i giorni	SI	5	5
2020-04-07 09:03:13	30-39	Anestesista Rianimatore	Lazio	Centro Italia	Tutti i giorni	Più volte a settimana	Ocassionalmente	Più volte a settimana	Mai	Mai	Mai	Tutti i giorni	No	Gruppi Whatsapp	Spesso	SI	4	4
2020-04-12 13:27:44	50-59	Anestesista Rianimatore	Lazio	Centro Italia	Tutti i giorni	Più volte a settimana	Mai	Una volta a settimana	Mai	Mai	Mai	Una volta a settimana	No	Gruppi Whatsapp	Occasionalmente	NO	3	2
2020-04-04 20:05:53	40-49	Pneumologo	Lazio	Centro Italia	Tutti i giorni	Tutti i giorni	Tutti i giorni	Tutti i giorni	Mai	Mai	Mai	Tutti i giorni		Gruppi Whatsapp	Spesso	SI	3	3
2020-04-05 07:09:29	40-49	Pneumologo	Lazio	Centro Italia	Tutti i giorni	Tutti i giorni	Tutti i giorni	Tutti i giorni	Mai	Mai	Mai	Tutti i giorni		Gruppi Whatsapp	Spesso	SI	3	3
2020-04-05 22:37:50	50-59	Pneumologo	Lazio	Centro Italia	Tutti i giorni	Più volte a settimana	Più volte a settimana	Più volte a settimana	Mai	Mai	Mai	Più volte a settimana	No	Facebook	Spesso	SI	4	4
2020-04-04 18:55:55	40-49	Internista	Lazio	Centro Italia	Tutti i giorni	Tutti i giorni	Mai	Occasionalmente	Occasionalmente	Una volta a settimana	Occasionalmente	Una volta a settimana		Twitter	Spesso	SI	3	4
2020-04-04 18:40:49	20-29	Internista	Lazio	Centro Italia	Tutti i giorni	Tutti i giorni	Tutti i giorni	Tutti i giorni	Mai	Mai	Mai	Tutti i giorni	No	Gruppi Whatsapp	Spesso	NO	5	5
2020-04-05 12:29:06	40-49	Internista	Lazio	Centro Italia	Tutti i giorni	Tutti i giorni	Mai	Occasionalmente	Mai	Mai	Mai	Tutti i giorni		Gruppi Whatsapp	Spesso	SI	2	4
2020-04-04 18:26:13	30-39	Internista	Lazio	Centro Italia	Tutti i giorni	Tutti i giorni	Mai	Tutti i giorni	Mai	Mai	Mai	Tutti i giorni	No	Gruppi Whatsapp	Spesso	SI	3	4
2020-04-04 18:38:37	40-49	Internista	Lazio	Centro Italia	Tutti i giorni	Tutti i giorni	Tutti i giorni	Tutti i giorni	Mai	Mai	Occasionalmente	Tutti i giorni	No	Gruppi Whatsapp	Mai	SI	5	5
2020-04-04 18:23:23	40-49	Internista	Lazio	Centro Italia	Tutti i giorni	Tutti i giorni	Ocassionalmente	Tutti i giorni	Mai	Mai	Mai	Tutti i giorni		Gruppi Whatsapp	Spesso	NO	3	4
2020-04-04 23:12:18	50-59	Infettivologo	Lazio	Centro Italia	Tutti i giorni	Tutti i giorni	Ocassionalmente	Tutti i giorni	Mai	Occasionalmente	Mai	Tutti i giorni		Gruppi Whatsapp	Occasionalmente	SI	3	3
2020-04-05 22:28:49	30-39	Infettivologo	Lazio	Centro Italia	Tutti i giorni	Tutti i giorni	Più volte a settimana	Più volte a settimana	Mai	Mai	Occasionalmente	Tutti i giorni	Linkedin	Gruppi Whatsapp	Spesso	SI	4	4
2020-04-05 13:36:02	30-39	Infettivologo	Molise	Centro Italia	Tutti i giorni	Tutti i giorni	Tutti i giorni	Più volte a settimana	Mai	Mai	Mai	Tutti i giorni		Facebook	Mai	NO	3	3
2020-04-05 14:24:03	30-39	Internista	Lazio	Centro Italia	Tutti i giorni	Più volte a settimana	Una volta a settimana	Una volta a settimana	Mai	Mai	Mai	Più volte a settimana	No	Gruppi Whatsapp	Occasionalmente	SI	4	4
2020-04-05 12:32:25	30-39	Infettivologo	Sardegna	Centro Italia	Tutti i giorni	Più volte a settimana	Più volte a settimana	Più volte a settimana	Mai	Mai	Mai	Più volte a settimana		Facebook	Occasionalmente	NO	4	3
2020-04-05 17:07:53	40-49	Infettivologo	Sardegna	Centro Italia	Tutti i giorni	Più volte a settimana	Più volte a settimana	Più volte a settimana	Mai	Mai	Mai	Più volte a settimana	Televisione	Gruppi Whatsapp	Occasionalmente	SI	4	5
2020-04-05 16:37:47	30-39	Infettivologo	Toscana	Centro Italia	Tutti i giorni	Più volte a settimana	Ocassionalmente	Più volte a settimana	Mai	Mai	Mai	Una volta a settimana	No	Gruppi Whatsapp	Occasionalmente	SI	3	5
2020-04-05 18:20:00	30-39	Infettivologo	Toscana	Centro Italia	Tutti i giorni	Tutti i giorni	Mai	Più volte a settimana	Mai	Mai	Mai	Più volte a settimana	No	Gruppi Whatsapp	Mai	NO	2	4
2020-04-05 18:24:38	30-39	Infettivologo	Toscana	Centro Italia	Tutti i giorni	Tutti i giorni	Tutti i giorni	Tutti i giorni	Mai	Mai	Mai	Tutti i giorni	Pubmed	Gruppi Whatsapp	Occasionalmente	SI	5	5
2020-04-05 18:36:36	30-39	Infettivologo	Toscana	Centro Italia	Tutti i giorni	Tutti i giorni	Una volta a settimana	Più volte a settimana	Mai	Mai	Mai	Più volte a settimana		Gruppi Whatsapp	Mai	SI	3	4
2020-04-07 19:10:25	30-39	Infettivologo	umbria	Centro Italia	Tutti i giorni	Più volte a settimana	Mai	Occasionalmente	Mai	Mai	Mai	Tutti i giorni		Gruppi Whatsapp	Spesso	SI	4	3
2020-04-05 13:33:45	40-49	Infettivologo	Liguria	Nord Italia	Tutti i giorni	Più volte a settimana	Mai	Tutti i giorni	Mai	Mai	Mai	Tutti i giorni		Gruppi Whatsapp	Mai	NO	2	1
2020-04-05 16:12:22	30-39	Infettivologo	Liguria	Nord Italia	Tutti i giorni	Più volte a settimana	Mai	Più volte a settimana	Mai	Occasionalmente	Mai	Più volte a settimana	no	Gruppi Whatsapp	Occasionalmente	SI	4	3
2020-04-05 20:13:17	30-39	Medico di medicina generale	Lombardia	Nord Italia	Tutti i giorni	Tutti i giorni	Ocassionalmente	Tutti i giorni	Occasionalmente	Mai	Mai	Più volte a settimana	No	Gruppi Whatsapp	Tutti i giorni	NO	3	5
2020-04-05 20:15:53	30-39	Medico di medicina generale	Lombardia	Nord Italia	Tutti i giorni	Più volte a settimana	Mai	Tutti i giorni	Mai	Mai	Mai	Più volte a settimana		Gruppi Whatsapp	Spesso	SI	4	5
2020-04-05 20:16:33	30-39	Medico di medicina generale	Lombardia	Nord Italia	Tutti i giorni	Più volte a settimana	Mai	Tutti i giorni	Mai	Mai	Mai	Più volte a settimana	No	Gruppi Whatsapp	Mai	SI	3	4
2020-04-05 20:46:00	30-39	Medico di medicina generale	Lombardia	Nord Italia	Tutti i giorni	Più volte a settimana	Mai	Tutti i giorni	Mai	Tutti i giorni	Mai	Tutti i giorni	No	Gruppi Whatsapp	Tutti i giorni	SI	4	5
2020-04-05 20:50:14	40-49	Medico di medicina generale	Lombardia	Nord Italia	Tutti i giorni	Tutti i giorni	Ocassionalmente	Tutti i giorni	Mai	Mai	Mai	Più volte a settimana	No	Gruppi Whatsapp	Spesso	NO	2	4
2020-04-05 12:54:04	30-39	Infettivologo	Lombardia	Nord Italia	Tutti i giorni	Tutti i giorni	Ocassionalmente	Occasionalmente	Mai	Mai	Mai	Più volte a settimana	Whatsapp	Gruppi Whatsapp	Occasionalmente	SI	3	2
2020-04-05 13:02:18	50-59	Infettivologo	Lombardia	Nord Italia	Tutti i giorni	Più volte a settimana	Mai	Una volta a settimana	Mai	Mai	Mai	Tutti i giorni	no	Gruppi Whatsapp	Mai	SI	3	3
2020-04-05 13:07:19	40-49	Infettivologo	Lombardia	Nord Italia	Tutti i giorni	Occasionalmente	Più volte a settimana	Occasionalmente	Mai	Mai	Mai	Più volte a settimana	no	Facebook	Spesso	NO	4	3
2020-04-05 13:17:46	50-59	Infettivologo	Lombardia	Nord Italia	Tutti i giorni	Più volte a settimana	Mai	Tutti i giorni	Mai	Mai	Mai	Tutti i giorni	no	Gruppi Whatsapp	Tutti i giorni	SI	5	5
2020-04-05 15:44:20	50-59	Infettivologo	Lombardia	Nord Italia	Tutti i giorni	Più volte a settimana	Mai	Occasionalmente	Mai	Mai	Mai	Tutti i giorni	no	Gruppi Whatsapp	Mai	NO		2
2020-04-05 17:42:12	60+	Infettivologo	Lombardia	Nord Italia	Tutti i giorni	Occasionalmente	Mai	Mai	Mai	Mai	Mai	Più volte a settimana	no		Mai	NO	1	1
2020-04-05 17:43:55	60+	Infettivologo	Lombardia	Nord Italia	Tutti i giorni	Occasionalmente	Mai	Mai	Mai	Mai	Mai	Più volte a settimana	no	Gruppi Whatsapp	Mai	NO	1	2
2020-04-05 17:57:46	60+	Infettivologo	Lombardia	Nord Italia	Tutti i giorni	Tutti i giorni	Mai	Occasionalmente	Mai	Mai	Mai	Tutti i giorni	no	Gruppi Whatsapp	Tutti i giorni	NO	2	2
2020-04-05 18:23:26	30-39	Infettivologo	Lombardia	Nord Italia	Tutti i giorni	Più volte a settimana	Più volte a settimana	Più volte a settimana	Mai	Occasionalmente	Mai	Tutti i giorni	No	Gruppi Whatsapp	Spesso	SI	5	4
2020-04-05 20:26:34	60+	Infettivologo	Lombardia	Nord Italia	Tutti i giorni	Più volte a settimana	Mai	Mai	Mai	Mai	Mai	Tutti i giorni	no		Mai	NO	1	1
2020-04-05 21:00:11	50-59	Infettivologo	Lombardia	Nord Italia	Tutti i giorni	Più volte a settimana	Più volte a settimana	Più volte a settimana	Mai	Mai	Mai	Tutti i giorni	no	Facebook	Mai	SI	4	2
2020-04-05 22:00:47	30-39	Infettivologo	Lombardia	Nord Italia	Tutti i giorni	Una volta a settimana	Mai	Mai	Mai	Mai	Mai	Più volte a settimana	No		Mai	NO	2	2
2020-04-05 22:20:07	40-49	Infettivologo	Lombardia	Nord Italia	Tutti i giorni	Più volte a settimana	Mai	Più volte a settimana	Mai	Mai	Mai	Più volte a settimana	No	Gruppi Whatsapp	Occasionalmente	SI	3	3
2020-04-06 21:48:24	40-49	Infettivologo	Lombardia	Nord Italia	Tutti i giorni	Tutti i giorni	Mai	Tutti i giorni	Mai	Occasionalmente	Mai	Tutti i giorni	No	Gruppi Whatsapp	Mai	SI	5	3
2020-04-08 13:14:13	60+	Infettivologo	Lombardia	Nord Italia	Tutti i giorni	Occasionalmente	Mai	Occasionalmente	Mai	Mai	Mai	Più volte a settimana	No		Mai	NO	1	1
2020-04-05 12:48:19	20-29	NA	Lombardia	Nord Italia	Tutti i giorni	Occasionalmente	Ocassionalmente	Mai	Mai	Mai	Mai	Più volte a settimana	No	Facebook	Occasionalmente	SI	2	2
2020-04-05 20:41:48	40-49	Medico di medicina generale	Lombardia	Nord Italia	Tutti i giorni	Una volta a settimana	Mai	Tutti i giorni	Mai	Mai	Mai	Più volte a settimana	No	Gruppi Whatsapp	Tutti i giorni	SI	4	5
2020-04-05 22:02:24	30-39	Medico di medicina generale	Lombardia	Nord Italia	Tutti i giorni	Più volte a settimana	Mai	Tutti i giorni	Mai	Mai	Mai	Più volte a settimana		Gruppi Whatsapp	Spesso	SI	4	5
2020-04-05 14:18:36	60+	Infettivologo	Lombardia	Nord Italia	Tutti i giorni	Più volte a settimana	Mai	Più volte a settimana	Occasionalmente	Occasionalmente	Mai	Tutti i giorni	No	Gruppi Whatsapp	Spesso	SI	4	3
2020-04-05 15:49:56	60+	Infettivologo	Lombardia	Nord Italia	Tutti i giorni	Più volte a settimana	Più volte a settimana	Più volte a settimana	Mai	Mai	Mai	Tutti i giorni			Occasionalmente	SI	3	4
2020-04-05 17:05:52	60+	Infettivologo	Lombardia	Nord Italia	Tutti i giorni	Più volte a settimana	Mai	Più volte a settimana	Occasionalmente	Occasionalmente	Mai	Tutti i giorni	No	Gruppi Whatsapp	Spesso	SI	4	3
2020-04-05 12:10:22	20-29	Senza specializzazione	Piemonte	Nord Italia	Tutti i giorni	Tutti i giorni	Mai	Mai	Occasionalmente	Mai	Mai	Più volte a settimana	No	Facebook	Mai	NO	3	5
2020-04-06 11:02:31	60+	Pneumologo	Piemonte	Nord Italia	Tutti i giorni	Tutti i giorni	Ocassionalmente	Tutti i giorni	Mai	Mai	Mai	Tutti i giorni	no	Gruppi Whatsapp	Spesso	SI	2	3
2020-04-05 13:04:58	30-39	Ortopedia	Piemonte	Nord Italia	Tutti i giorni	Più volte a settimana	Più volte a settimana	Occasionalmente	Mai	Mai	Mai	Una volta a settimana		Facebook	Occasionalmente	SI	4	3
2020-04-07 22:23:42	30-39	Medico di medicina generale	Piemonte	Nord Italia	Tutti i giorni	Mai	Ocassionalmente	Mai	Mai	Mai	Mai	Più volte a settimana	No		Occasionalmente	NO	1	2
2020-04-05 12:09:22	40-49	Internista	Piemonte	Nord Italia	Tutti i giorni	Tutti i giorni	Ocassionalmente	Tutti i giorni	Mai	Mai	Mai	Tutti i giorni		Gruppi Whatsapp	Tutti i giorni	SI	4	4
2020-04-05 15:09:11	50-59	Internista	Piemonte	Nord Italia	Tutti i giorni	Più volte a settimana	Mai	Mai	Mai	Mai	Mai	Più volte a settimana		Gruppi Whatsapp	Spesso	NO	2	3
2020-04-05 14:52:14	40-49	Infettivologo	Piemonte	Nord Italia	Tutti i giorni	Una volta a settimana	Mai	Una volta a settimana	Mai	Mai	Mai	Tutti i giorni	Researcher App	Instagram	Mai	SI	2	1
2020-04-05 18:37:33	20-29	Infettivologo	Piemonte	Nord Italia	Tutti i giorni	Tutti i giorni	Mai	Tutti i giorni	Mai	Mai	Mai	Tutti i giorni		Gruppi Whatsapp	Tutti i giorni	SI	4	4
2020-04-06 09:25:53	50-59	Infettivologo	Piemonte	Nord Italia	Tutti i giorni	Tutti i giorni	Mai	Tutti i giorni	Mai	Mai	Mai	Tutti i giorni		Gruppi Whatsapp	Occasionalmente	NO	4	3
2020-04-08 19:11:49	20-29	Infettivologo	Piemonte	Nord Italia	Tutti i giorni	Più volte a settimana	Mai	Tutti i giorni	Mai	Occasionalmente	Occasionalmente	Tutti i giorni	no		Mai	NO	2	4
2020-04-05 21:10:58	30-39	Chirurgo	Piemonte	Nord Italia	Tutti i giorni	Più volte a settimana	Più volte a settimana	Tutti i giorni	Mai	Mai	Tutti i giorni	Più volte a settimana	No	Gruppi Whatsapp	Mai	SI	3	4
2020-04-05 23:30:15	30-39	Chirurgo	Piemonte	Nord Italia	Tutti i giorni	Più volte a settimana	Più volte a settimana	Tutti i giorni	Mai	Mai	Tutti i giorni	Più volte a settimana	No	Gruppi Whatsapp	Mai	SI	3	4
2020-04-05 11:27:10	40-49	Anestesista Rianimatore	Piemonte	Nord Italia	Tutti i giorni	Tutti i giorni	Ocassionalmente	Tutti i giorni	Mai	Mai	Occasionalmente	Tutti i giorni		Gruppi Whatsapp	Spesso	SI	5	5
2020-04-05 11:30:48	40-49	Anestesista Rianimatore	Piemonte	Nord Italia	Tutti i giorni	Tutti i giorni	Tutti i giorni	Tutti i giorni	Mai	Occasionalmente	Una volta a settimana	Tutti i giorni	No	Gruppi Whatsapp	Spesso	SI	4	4
2020-04-05 11:34:16	40-49	Anestesista Rianimatore	Piemonte	Nord Italia	Tutti i giorni	Tutti i giorni	Tutti i giorni	Tutti i giorni	Mai	Tutti i giorni	Tutti i giorni	Tutti i giorni	Bvppiemonte e banca dati unito	Gruppi Whatsapp	Tutti i giorni	SI	5	5
2020-04-05 11:56:40	30-39	Anestesista Rianimatore	Piemonte	Nord Italia	Tutti i giorni	Più volte a settimana	Tutti i giorni	Tutti i giorni	Mai	Mai	Mai	Tutti i giorni	Read	Gruppi Whatsapp	Occasionalmente	NO	5	5
2020-04-05 15:10:12	40-49	Anestesista Rianimatore	Piemonte	Nord Italia	Tutti i giorni	Tutti i giorni	Ocassionalmente	Tutti i giorni	Mai	Mai	Mai	Tutti i giorni		Gruppi Whatsapp	Spesso	SI	3	4
2020-04-05 15:19:27	30-39	Anestesista Rianimatore	Piemonte	Nord Italia	Tutti i giorni	Tutti i giorni	Più volte a settimana	Più volte a settimana	Mai	Mai	Mai	Più volte a settimana	No	Facebook	Occasionalmente	SI	5	5
2020-04-05 15:28:40	40-49	Anestesista Rianimatore	Piemonte	Nord Italia	Tutti i giorni	Più volte a settimana	Più volte a settimana	Più volte a settimana	Occasionalmente	Mai	Occasionalmente	Più volte a settimana	Si, YouTube	Facebook	Spesso	SI	3	4
2020-04-05 19:45:56	20-29	Anestesista Rianimatore	Piemonte	Nord Italia	Tutti i giorni	Più volte a settimana	Più volte a settimana	Mai	Mai	Più volte a settimana	Mai	Tutti i giorni			Mai	NO	4	1
2020-04-05 22:21:07	50-59	Anestesista Rianimatore	Piemonte	Nord Italia	Tutti i giorni	Tutti i giorni	Più volte a settimana	Tutti i giorni	Mai	Mai	Più volte a settimana	Tutti i giorni		Telegram	Spesso	NO	5	4
2020-04-05 22:39:56	40-49	Anestesista Rianimatore	Piemonte	Nord Italia	Tutti i giorni	Più volte a settimana	Più volte a settimana	Più volte a settimana	Occasionalmente	Occasionalmente	Mai	Più volte a settimana	No	Gruppi Whatsapp	Occasionalmente	SI	4	3
2020-04-06 09:06:29	50-59	Anestesista Rianimatore	Piemonte	Nord Italia	Tutti i giorni	Più volte a settimana	Più volte a settimana	Più volte a settimana	Mai	Mai	Mai	Più volte a settimana	No	Gruppi Whatsapp	Occasionalmente	SI	3	5
2020-04-06 21:26:25	40-49	Anestesista Rianimatore	Piemonte	Nord Italia	Tutti i giorni	Più volte a settimana	Mai	Tutti i giorni	Mai	Mai	Mai	Più volte a settimana	email	Gruppi Whatsapp	Spesso	SI	5	5
2020-04-08 00:02:46	20-29	Senza specializzazione	Piemonte	Nord Italia	Tutti i giorni	Più volte a settimana	Mai	Una volta a settimana	Occasionalmente	Mai	Mai	Occasionalmente	No	Gruppi Whatsapp	Occasionalmente	NO	3	3
2020-04-05 18:39:16	60+	Infettivologo	Piemonte	Nord Italia	Tutti i giorni	Tutti i giorni	Ocassionalmente	Tutti i giorni	Occasionalmente	Occasionalmente	Occasionalmente	Più volte a settimana		Gruppi Whatsapp	Occasionalmente	SI	4	4
2020-04-05 18:49:31	50-59	Infettivologo	Piemonte	Nord Italia	Tutti i giorni	Tutti i giorni	Ocassionalmente	Più volte a settimana	Mai	Occasionalmente	Mai	Tutti i giorni	No	Gruppi Whatsapp	Mai	SI	1	2
2020-04-05 11:53:30	40-49	Anestesista Rianimatore	Piemonte	Nord Italia	Tutti i giorni	Tutti i giorni	Ocassionalmente	Più volte a settimana	Mai	Mai	Occasionalmente	Tutti i giorni	No	Gruppi Whatsapp	Occasionalmente	SI	3	3
2020-04-05 17:48:00	40-49	Anestesista Rianimatore	Piemonte	Nord Italia	Tutti i giorni	Tutti i giorni	Ocassionalmente	Più volte a settimana	Occasionalmente	Mai	Mai	Più volte a settimana		Gruppi Whatsapp	Spesso	SI	3	4
2020-04-05 22:40:31	40-49	Anestesista Rianimatore	Piemonte	Nord Italia	Tutti i giorni	Tutti i giorni	Tutti i giorni	Tutti i giorni	Mai	Mai	Più volte a settimana	Più volte a settimana		Gruppi Whatsapp	Spesso	SI	4	4
2020-04-05 22:45:07	30-39	Anestesista Rianimatore	Piemonte	Nord Italia	Tutti i giorni	Più volte a settimana	Ocassionalmente	Più volte a settimana	Mai	Mai	Mai	Occasionalmente	No	Gruppi Whatsapp	Occasionalmente	SI	4	4
2020-04-06 10:14:32	40-49	Anestesista Rianimatore	Piemonte	Nord Italia	Tutti i giorni	Tutti i giorni	Ocassionalmente	Più volte a settimana	Occasionalmente	Mai	Mai	Più volte a settimana		Gruppi Whatsapp	Spesso	SI	3	4
2020-04-06 09:45:51	40-49	Infettivologo	veneto	Nord Italia	Tutti i giorni	Più volte a settimana	Mai	Una volta a settimana	Mai	Mai	Una volta a settimana	Tutti i giorni		Gruppi Whatsapp	Spesso	SI	3	4
2020-04-05 21:36:23	30-39	Infettivologo	Abruzzo	Sud Italia	Tutti i giorni	Tutti i giorni	Più volte a settimana	Più volte a settimana	Occasionalmente	Mai	Mai	Più volte a settimana	No	Facebook	Occasionalmente	SI	5	5
2020-04-05 21:42:42	40-49	Infettivologo	Abruzzo	Sud Italia	Tutti i giorni	Occasionalmente	Ocassionalmente	Una volta a settimana	Mai	Mai	Mai	Più volte a settimana	No	Gruppi Whatsapp	Occasionalmente	NO	4	3
2020-04-05 21:49:26	50-59	Infettivologo	Abruzzo	Sud Italia	Tutti i giorni	Più volte a settimana	Ocassionalmente	Una volta a settimana	Mai	Mai	Mai	Più volte a settimana	Riviste on line	Sermo	Occasionalmente	NO	3	3
2020-04-05 22:55:13	50-59	Internista	Abruzzo	Sud Italia	Tutti i giorni	Tutti i giorni	Mai	Tutti i giorni	Mai	Mai	Mai	Più volte a settimana		Gruppi Whatsapp	Spesso	NO	3	4
2020-04-05 12:40:41	30-39	Internista	Abruzzo	Sud Italia	Tutti i giorni	Più volte a settimana	Più volte a settimana	Occasionalmente	Mai	Mai	Mai	Più volte a settimana		Facebook	Spesso	SI	3	4
2020-04-05 22:13:29	50-59	Internista	Abruzzo	Sud Italia	Tutti i giorni	Tutti i giorni	Mai	Più volte a settimana	Mai	Mai	Mai	Più volte a settimana	No	Gruppi Whatsapp	Occasionalmente	NO	2	2
2020-04-08 20:33:16	40-49	Radiologo	Basilicata	Sud Italia	Tutti i giorni	Più volte a settimana	Ocassionalmente	Occasionalmente	Mai	Mai	Mai	Più volte a settimana	No	Gruppi Whatsapp	Tutti i giorni	SI	4	3
2020-04-08 20:10:45	50-59	Infettivologo	Basilicata	Sud Italia	Tutti i giorni	Una volta a settimana	Mai	Tutti i giorni	Mai	Mai	Mai	Tutti i giorni	No	Gruppi Whatsapp	Spesso	SI	4	4
2020-04-08 20:34:11	40-49	Internista	Basilicata	Sud Italia	Tutti i giorni	Tutti i giorni	Tutti i giorni	Tutti i giorni	Mai	Mai	Mai	Tutti i giorni	No	Gruppi Whatsapp	Tutti i giorni	SI	5	5
2020-04-08 20:32:59	40-49	Infettivologo	Basilicata	Sud Italia	Tutti i giorni	Più volte a settimana	Mai	Più volte a settimana	Mai	Mai	Mai	Più volte a settimana	No	Gruppi Whatsapp	Spesso	SI	4	4
2020-04-08 22:11:15	60+	Infettivologo	Basilicata	Sud Italia	Tutti i giorni	Occasionalmente	Mai	Una volta a settimana	Mai	Mai	Mai	Più volte a settimana	No	Gruppi Whatsapp	Occasionalmente	SI	3	4
2020-04-05 11:13:42	30-39	Infettivologo	Campania	Sud Italia	Tutti i giorni	Tutti i giorni	Tutti i giorni	Occasionalmente	Mai	Una volta a settimana	Mai	Tutti i giorni	No	Facebook	Occasionalmente	SI	3	3
2020-04-05 19:37:41	40-49	Infettivologo	Campania	Sud Italia	Tutti i giorni	Tutti i giorni	Ocassionalmente	Più volte a settimana	Mai	Occasionalmente	Mai	Più volte a settimana		Gruppi Whatsapp	Spesso	SI	4	4
2020-04-08 10:09:00	40-49	Anestesista Rianimatore	Campania	Sud Italia	Tutti i giorni	Più volte a settimana	Mai	Occasionalmente	Mai	Più volte a settimana	Occasionalmente	Tutti i giorni	No	Twitter	Occasionalmente	NO	4	3
2020-04-05 11:16:57	30-39	Internista	Campania	Sud Italia	Tutti i giorni	Tutti i giorni	Tutti i giorni	Tutti i giorni	Occasionalmente	Mai	Mai	Tutti i giorni	No	Facebook	Spesso	SI	3	3
2020-04-05 16:25:35	30-39	Infettivologo	Campania	Sud Italia	Tutti i giorni	Tutti i giorni	Ocassionalmente	Una volta a settimana	Mai	Occasionalmente	Mai	Tutti i giorni		Gruppi Whatsapp	Occasionalmente	SI	3	3
2020-04-05 12:53:35	40-49	Infettivologo	Puglia	Sud Italia	Tutti i giorni	Più volte a settimana	Mai	Mai	Mai	Mai	Mai	Più volte a settimana	Non utilizzo social media a parte mail tradizionale		Mai	NO	4	4
2020-04-05 15:19:03	40-49	Infettivologo	Puglia	Sud Italia	Tutti i giorni	Più volte a settimana	Più volte a settimana	Tutti i giorni	Mai	Mai	Mai	Tutti i giorni		Gruppi Whatsapp	Spesso	SI	4	3
2020-04-06 16:41:26	30-39	Infettivologo	Puglia	Sud Italia	Tutti i giorni	Più volte a settimana	Mai	Tutti i giorni	Occasionalmente	Mai	Mai	Occasionalmente	no	Gruppi Whatsapp	Occasionalmente	SI	4	3
2020-04-07 22:26:42	30-39	Anestesista Rianimatore	Puglia	Sud Italia	Tutti i giorni	Più volte a settimana	Ocassionalmente	Più volte a settimana	Mai	Mai	Mai	Una volta a settimana		Gruppi Whatsapp	Spesso	SI	3	3
2020-04-06 07:39:50	50-59	Infettivologo	Puglia	Sud Italia	Tutti i giorni	Tutti i giorni	Ocassionalmente	Tutti i giorni	Mai	Mai	Mai	Tutti i giorni		Gruppi Whatsapp	Tutti i giorni	SI	4	5
2020-04-05 13:46:06	20-29	Medico di medicina generale	Parigi		Tutti i giorni	Mai	Tutti i giorni	Occasionalmente	Mai	Mai	Mai	Una volta a settimana	No	Facebook	Mai	SI	4	4
2020-04-05 13:15:53	20-29	Medicina del lavoro	Parigi		Tutti i giorni	Più volte a settimana	Ocassionalmente	Mai	Mai	Mai	Mai	Più volte a settimana		Gruppi Whatsapp	Occasionalmente	SI	2	2
2020-04-05 18:54:28	50-59	Infettivologo			Tutti i giorni	Occasionalmente	Ocassionalmente	Tutti i giorni	Mai	Mai	Mai	Occasionalmente	No	Gruppi Whatsapp	Occasionalmente	SI	5	4
2020-04-05 14:10:52	20-29	Ortopedia	Lazio	Centro Italia	Una volta a settimana	Più volte a settimana	Mai	Occasionalmente	Più volte a settimana	Mai	Mai	Più volte a settimana		Gruppi Whatsapp	Occasionalmente	NO	3	3
2020-04-05 14:54:45	40-49	Internista	lazio	Centro Italia	Una volta a settimana	Più volte a settimana	Ocassionalmente	Occasionalmente	Mai	Mai	Mai	Occasionalmente	no	Gruppi Whatsapp	Occasionalmente	NO	4	2
2020-04-05 12:31:29	30-39	Internista	Lazio	Centro Italia	Una volta a settimana	Tutti i giorni	Più volte a settimana	Mai	Mai	Mai	Mai	Tutti i giorni	No	Facebook	Occasionalmente	SI	4	4
2020-04-05 08:11:13	30-39	Internista	Lazio	Centro Italia	Una volta a settimana	Tutti i giorni	Tutti i giorni	Tutti i giorni	Mai	Mai	Mai	Una volta a settimana	No	Facebook	Spesso	SI	4	4
2020-04-05 11:14:27	40-49	Infettivologo	Sardegna	Centro Italia	Una volta a settimana	Tutti i giorni	Ocassionalmente	Tutti i giorni	Mai	Mai	Mai	Tutti i giorni	No	Gruppi Whatsapp	Tutti i giorni	SI	4	5
2020-04-05 18:29:00	30-39	Infettivologo	Toscana	Centro Italia	Una volta a settimana	Tutti i giorni	Ocassionalmente	Tutti i giorni	Mai	Mai	Mai	Più volte a settimana		Gruppi Whatsapp	Spesso	NO	4	5
2020-04-05 20:11:07	30-39	Medico di medicina generale	Lombardia	Nord Italia	Una volta a settimana	Una volta a settimana	Tutti i giorni	Tutti i giorni	Tutti i giorni	Mai	Mai	Tutti i giorni	No	Gruppi Whatsapp	Tutti i giorni	SI	5	5
2020-04-05 17:36:47	40-49	Infettivologo	Lombardia	Nord Italia	Una volta a settimana	Tutti i giorni	Ocassionalmente	Occasionalmente	Occasionalmente	Mai	Mai	Tutti i giorni		Instagram	Occasionalmente	SI	3	2
2020-04-05 10:41:08	20-29	Ortopedia	Lombardia	Nord Italia	Una volta a settimana	Una volta a settimana	Ocassionalmente	Mai	Mai	Mai	Mai	Occasionalmente		Facebook	Mai	NO	3	2
2020-04-05 12:30:45	30-39	Ortopedia	Piemonte	Nord Italia	Una volta a settimana	Più volte a settimana	Mai	Mai	Mai	Mai	Mai	Più volte a settimana	Si	Facebook	Mai	NO	3	1
2020-04-05 12:27:18	20-29	Ortopedia	Piemonte	Nord Italia	Una volta a settimana	Tutti i giorni	Mai	Occasionalmente	Mai	Mai	Mai	Più volte a settimana	No		Mai	NO	1	1
2020-04-05 11:05:42	20-29	Internista	Piemonte	Nord Italia	Una volta a settimana	Tutti i giorni	Ocassionalmente	Occasionalmente	Mai	Mai	Mai	Una volta a settimana	no	Gruppi Whatsapp	Spesso	SI	3	3
2020-04-05 14:44:02	60+	Anestesista Rianimatore	Piemonte	Nord Italia	Una volta a settimana	Tutti i giorni	Ocassionalmente	Più volte a settimana	Mai	Mai	Mai	Più volte a settimana		Gruppi Whatsapp	Spesso	SI	4	4
2020-04-05 15:11:16	20-29	Anestesista Rianimatore	Piemonte	Nord Italia	Una volta a settimana	Più volte a settimana	Ocassionalmente	Una volta a settimana	Mai	Mai	Una volta a settimana	Più volte a settimana		Gruppi Whatsapp	Occasionalmente	SI	3	3
2020-04-05 15:48:42	20-29	Anestesista Rianimatore	Piemonte	Nord Italia	Una volta a settimana	Una volta a settimana	Più volte a settimana	Mai	Occasionalmente	Mai	Mai	Più volte a settimana		Facebook	Mai	SI	3	3
2020-04-05 12:19:10	20-29	Ortopedia	Piemonte	Nord Italia	Una volta a settimana	Occasionalmente	Più volte a settimana	Occasionalmente	Mai	Mai	Mai	Più volte a settimana	No	Facebook	Mai	SI	4	2
2020-04-05 11:32:48	40-49	Anestesista Rianimatore	Piemonte	Nord Italia	Una volta a settimana	Tutti i giorni	Ocassionalmente	Tutti i giorni	Mai	Mai	Occasionalmente	Tutti i giorni	No	Gruppi Whatsapp	Spesso	SI	5	4
2020-04-05 15:27:28	20-29	Anestesista Rianimatore	Piemonte	Nord Italia	Una volta a settimana	Più volte a settimana	Ocassionalmente	Occasionalmente	Occasionalmente	Mai	Occasionalmente	Più volte a settimana		Instagram	Mai	SI	4	3
2020-04-08 20:25:13	40-49	Pneumologo	Basilicata	Sud Italia	Una volta a settimana	Più volte a settimana	Tutti i giorni	Più volte a settimana	Mai	Tutti i giorni	Mai	Più volte a settimana		Gruppi Whatsapp	Spesso	SI	5	4
